# Supplementary material for: Germline and somatic mutations in cortical malformations: Molecular defects in Argentinean patients with neuronal migration disorders
Source: PLoS One. 2017 Sep 27;12(9):e0185103. doi: 10.1371/journal.pone.0185103 (PMC5617183; doi:10.1371/journal.pone.0185103)
Supplement: S1 Table — (XLSX) [file pone.0185103.s001.xlsx]

## Sheet: S1 Table
	S1 Table	Phenotypic characteristics of the NMD cohort
	PARTICIPANT NUMBER	SEX	CORTICAL MALFORMATION	ASSOCIATED LESIOS IN SNC	OTHER MANIFESTATIONS	INTELLECTUAL DISABILITY	EPILEPSY	FAMILY HISTORY
	1045	F	SBH	No	No	Yes	Yes	Lissencephaly
	1013	F	SBH	No	No	Yes	Yes	Sporadic
	1033	M	SBH	No	No	Yes	Yes	Sporadic
	1034	M	SBH	No	No	Yes	Yes	Sporadic
	1050	M	SBH	No	No	Yes	Yes	Sporadic
	1063	F	SBH	No	No	Yes	Yes	Sporadic
	1068	M	SBH	No	No	Yes	Yes	Sporadic
	1080	F	SBH	No	No	Yes	Yes	Sporadic
	1086	F	SBH	No	No	Yes	Yes	Sporadic
	1092	M	SBH	No	No	Yes	Yes	Sporadic
	1093	F	SBH	No	No	No	Yes	Sporadic
	1070	F	SBH	No	No	Yes	Yes	Sporadic
	1072	M	Lissencephaly	No	Preterm birth	Yes	Yes	Sporadic
	1009	M	Lissencephaly (XLAG)	CC and septum pellucidum agenesis	Diarrhea, acidosis, hypothermia, ambiguous genitalia (XLAG)	Yes	Yes	Sporadic
	1075	M	Lissencephaly P>A	No	Congenital hypotonia	Yes	Yes	Sporadic
	1083	F	Lissencephaly P>A	Cisterna Magna	No	Yes	Yes	Sporadic
	1022	M	Lissencephaly(XLAG)	CC agenesis, vermis hypoplasia	Ambiguous genitalia	Yes	Yes	Sporadic
	1039	M	Lissencephaly(XLAG)	CC agenesis, ventriculomegaly	Ambiguous genitalia, diarrhea	Yes	Yes	Sporadic
	1088	M	Lissencephaly(XLAG)	CC agenesis	Ambiguous genitalia			Sporadic
	1019	F	PNH	No	No	No	Yes	Spontaneus abortions
	1058	F	PNH	No	Scoliosis	No	Yes	PNH
	1059	F	PNH	No	No	Yes	Yes	PNH
	1002	F	PNH	Vermis hypoplasia	Personality disorder	No	Yes	Sporadic
	1003	F	PNH	No			Yes	Sporadic
	1004	F	PNH	Hippocampal sclerosis, cerebellar disgenesis	No	Yes	Yes	Sporadic
	1006	M	PNH	Hippocampal sclerosis	Perinatal hypoxia	Yes	Yes	Sporadic
	1007	F	PNH	No	No	No	Yes	Sporadic
	1014	M	PNH	Hippocampal sclerosis	No	No	Yes	Sporadic
	1024	M	PNH	No	No	Yes	Yes	Sporadic
	1036	F	PNH	No	No	No	Yes	Sporadic
	1038	F	PNH	No	No	No	Yes	Sporadic
	1097	F	PNH	Polymicrogyria	No	No	Yes	Sporadic
	1005	F	PNH	Right WM changes	Cardiac. VSD	No	Yes	Sporadic
	1008	M	PNH	Arachnoid cyst	No	No	Yes	Sporadic
	1015	M	PNH	Hippocampal sclerosis	No	No	Yes	Sporadic
	1056	M	PNH	No	Neurosensorial hearing loss, Pigmentary retinosis	Yes	Yes	Sporadic
	1021	F	PNH (Isolated single nodule)	No	No	No	No	Spontaneus abortions, PNH
	1001	M	PNH	No	No	No	Yes	Sporadic
	PNH Periventricular Nodular Heterotopia ; WM white matter ; CC Corpus Callosum; SBH Subcortical Band Heterotopia; PMG Polymicrogyria; VSD Ventricular septal defect; A anterior; P posterior
