# Supplementary material for: Germline and somatic mutations in cortical malformations: Molecular defects in Argentinean patients with neuronal migration disorders
Source: PLoS One. 2017 Sep 27;12(9):e0185103. doi: 10.1371/journal.pone.0185103 (PMC5617183; doi:10.1371/journal.pone.0185103)
Supplement: S2 Table — NGS data, in silico analysis of pathogenicity and population frequency is shown for pathogenic or likely pathogenic variants. (XLSX) [file pone.0185103.s002.xlsx]

## Sheet: S2 Table
S2 Table	Somatic mutations: NGS data, in silico analysis of pathogenicity and population frequency is shown for pathogenic or likely pathogenic variants.
	Chr	Start	End	Ref	Alt	Func	Gene	GeneDetail	ExonicFunc	AAChange	1000G ALL	1000G AFR	1000G AMR	1000G EAS	1000G EUR	1000G SAS	ExAC Freq	ExAC AFR	ExAC AMR	ExAC EAS	ExAC FIN	ExAC NFE	ExAC OTH	ExAC SAS	ESP6500si ALL	ESP6500si AA	ESP6500si EA	CG46	NCI60	dbSNP	COSMIC ID	COSMIC DIS	ClinVar SIG	ClinVar DIS	ClinVar STATUS	ClinVar ID	ClinVar DB	ClinVar DBID	GWAS DIS	GWAS OR	GWAS BETA	GWAS PUBMED	GWAS SNP	GWAS P	SIFT score	SIFT pred	Polyphen2 HDIV score	Polyphen2 HDIV pred	Polyphen2 HVAR score
1093	X	110576335	110576335	G	A	exonic	DCX		nonsynonymous SNV	DCX:NM_000555:exon4:c.C995T:p.A332V,DCX:NM_001195553:exon4:c.C752T:p.A251V,DCX:NM_178151:exon4:c.C752T:p.A251V,DCX:NM_178152:exon4:c.C752T:p.A251V,DCX:NM_178153:exon4:c.C752T:p.A251V	.	.	.	.	.	.	.	.	.	.	.	.	.	.	.	.	.	.	.	.	.	.	.	.	.	.	.	.	.	.	.	.	.	.	0.06	T	0.997	D	0.985
1034	X	110653451	110653451	C	T	exonic	DCX		nonsynonymous SNV	DCX:NM_000555:exon2:c.G419A:p.R140H,DCX:NM_001195553:exon2:c.G176A:p.R59H,DCX:NM_178151:exon2:c.G176A:p.R59H,DCX:NM_178152:exon2:c.G176A:p.R59H,DCX:NM_178153:exon2:c.G176A:p.R59H	.	.	.	.	.	.	.	.	.	.	.	.	.	.	.	.	.	.	.	.	COSM174958	1	pathogenic|pathogenic	X-linked_lissencephaly|Subcortical_laminar_heterotopia\x2c_X-linked;Heterotopia	single|single;single	RCV000012362.21|RCV000012363.13;RCV000145814.1	GeneReviews:MedGen:OMIM:Orphanet|MedGen;MedGen	NBK1185:C1848199:300067:ORPHA2148|C1848070;CN002072	.	.	.	.	.	.	0.01	D	1.0	D	0.995
1070	17	2576008	2576008	G	C	exonic	PAFAH1B1		nonsynonymous SNV	PAFAH1B1:NM_000430:exon7:c.G628C:p.A210P	.	.	.	.	.	.	.	.	.	.	.	.	.	.	.	.	.	.	.	.	COSM1219113	1	.	.	.	.	.	.	.	.	.	.	.	.	0.01	D	0.997	D	0.976
[truncated: 33 more columns]
