# Supplementary material for: Germline and somatic mutations in cortical malformations: Molecular defects in Argentinean patients with neuronal migration disorders
Source: PLoS One. 2017 Sep 27;12(9):e0185103. doi: 10.1371/journal.pone.0185103 (PMC5617183; doi:10.1371/journal.pone.0185103)
Supplement: S3 Table — In silico analysis of pathogenicity. (XLSX) [file pone.0185103.s003.xlsx]

## Sheet: S3 Table 
S3 Table	Germinal and somatic novel mutations: In silico analysis of pathogenicity
PARTICIPANT NUMBER	GENE	MUTATION	Origin	ExAC	1000Gen	Phylo-P	PhastCons	PolyPhen-2,	SIFT	Mutation Taster	CADD-Phred	M-CAP
MDC1019	FLNA	NM_001110556.1: c.4159G>A; p.G1387S	Germinal	Not found	Not found	5.871	1	0.995 (probably damaging)	0.03 damaging	Disease causing	34	Possibly Pathogenic
MDC1020	FLNA	NM_001110556.1: c.4159G>A; p.G1387S	Germinal	Not found	Not found	5.871	1	0.995 (probably damaging)	0.03 damaging	Disease causing	34	Possibly Pathogenic
MDC1080	DCX	NM_178152.1: c.305G>C; p. R102P	Germinal	Not found	Not found	5.859	1	1 (probably damaging)	0 damaging	Disease causing	33	Possibly Pathogenic
MDC1063	DCX	NM_178152.1: c.861_862insT; p.P288SfsX22	Germinal	Not found	Not found	_	_	_	_	Disease causing	_	_
MDC1009	ARX	NM_139058: c.1034G>C; pR345P	Germinal	Not found	Not found	3.472	1	1 (probably damaging)	0.01 damaging	Disease causing	27.9	Possibly Pathogenic
MDC1070	PAFAH1B1	NM_000430: c.628G>C;p.A210P	Somatic	Not found	Not found	5.724	1			Disease causing
