# Supplementary material for: Germline and somatic mutations in cortical malformations: Molecular defects in Argentinean patients with neuronal migration disorders
Source: PLoS One. 2017 Sep 27;12(9):e0185103. doi: 10.1371/journal.pone.0185103 (PMC5617183; doi:10.1371/journal.pone.0185103)
Supplement: S1 Fig — A Targeted high coverage NGS. Exon 2 of patient MDC 1092 compared to normal exon 2 of patient MDC 1093. In patient 1092 the average coverage is significantly lower in the deleted fragment. B.Sanger sequencing after subcloning. (XLSX) [file pone.0185103.s004.xlsx]

## Sheet: S1 Figure
S1 Fig.	S1 Fig. Somatic mutations: Intraexonic deletion of patient MDC 1092. A Targeted high coverage NGS. Exon 2 of patient MDC 1092 compared to normal exon 2 of patient MDC 1093. In patient 1092 the average coverage is significantly lower in the deleted fragment.
	B .Sanger sequencing after subcloning.
A
										MDC 1093
										MDC 1092
B
