# Supplementary material for: Germline and somatic mutations in cortical malformations: Molecular defects in Argentinean patients with neuronal migration disorders
Source: PLoS One. 2017 Sep 27;12(9):e0185103. doi: 10.1371/journal.pone.0185103 (PMC5617183; doi:10.1371/journal.pone.0185103)
Supplement: S2 Fig — As ARX is located in the X chromosome only one allele is represented. (XLSX) [file pone.0185103.s005.xlsx]

## Sheet: S2 Figure
S2 Fig. Sanger electropherogram confirming the NM_139058:c.1427_1428delTCinsAA;p.F476X in patient 1039 (male). As ARX is located in the X chromosome only one allele is represented.
