# Supplementary material for: Germline and somatic mutations in cortical malformations: Molecular defects in Argentinean patients with neuronal migration disorders
Source: PLoS One. 2017 Sep 27;12(9):e0185103. doi: 10.1371/journal.pone.0185103 (PMC5617183; doi:10.1371/journal.pone.0185103)
Supplement: S3 Fig — Individuals MDC 1070 and MDC 1093. (XLSX) [file pone.0185103.s006.xlsx]

## Sheet: S3 Figure
S3 Fig.	Somatic mutations: Sanger sequencing after subcloning in MDC 1070 and MDC 1093
